# Supplementary material for: Nitric Oxide-Related Biological Pathways in Patients with Major Depression
Source: PLoS One. 2015 Nov 18;10(11):e0143397. doi: 10.1371/journal.pone.0143397 (PMC4651499; doi:10.1371/journal.pone.0143397)
Supplement: S1 Dataset — (XLSX) [file pone.0143397.s001.xlsx]

## Sheet: Tabelle1
	gender (1=female)	age	ADMA 0	ADMA 1	SDMA 0	SDMA 1	citrullin 0	citrullin 1	arginin 0	arginin 1	ornithin 0	ornithin 1	GABR 0	GABR 1	arginase activity 0	arginase activity 1	maritial	empoyment	living	education	BDI 0	BDI 1	HAMD 0	HAMD 1
depression	1	70	0.73		0.77		44.99		102.84		110.15		0.66		0.93		1	2	2	4			22
depression	1	51	0.68	0.68	0.6	0.7	35.56	37.67	111.76	112.85	139.14	102.43	0.64	0.81	0.8	1.1	2	1	2	3	27	9	19	1
depression	2	53	0.59	0.57	0.66	0.62	28.91	30.11	68.61	78.84	100.79	110.05	0.53	0.56	0.68	0.72	2	1	2	3	12	5	28	12
depression	1	54	0.59	0.53	0.62	0.61	28	30.66	115.27	107.28	74.81	77.2	1.12	1	1.54	1.39	2	2	2	2	21	15	18	6
depression	2	54	0.59	0.61	0.58	0.52	31	36.42	101.64	128.29	96.37	104.48	0.8	0.91	1.06	1.23	2	1	2	2	27	12	23	4
depression	1	26	0.64	0.72	0.67	0.73	30.16	32.33	95.14	97.14	99.71	125.42	0.73	0.62	0.95	0.78	3	2	1	2	28	11	26	7
depression	1	67	0.65	0.67	0.59	0.58	33.87	31.37	109.48	111.15	93	90.01	0.86	0.92	1.18	1.24	2	2	2	2	9	15	15	3
depression	1	43	0.62	0.66	0.51	0.41	21.08	22.3	121.1	115.94	56.42	69	1.56	1.27	2.15	1.68	2	1	2	2	21	7	19	3
depression	1	48	0.52	0.57	0.54	0.6	27.97	27.89	109.83	97.06	82.6	68.78	0.99	1	1.33	1.41	2	2	2	3	32	3	24	1
depression	1	39	0.43		0.53		14.94	19.7	78.02	99.45	48.63	64.66	1.23	1.18	1.6	1.54	4	1	1	3	43	11	26	12
depression	2	49	0.66	0.58	0.68	0.6	30.64	27.52	111.74	90.23	137.81	102.92	0.66	0.69	0.81	0.88	4	2	1	3	32	34	19	16
depression	1	58	0.56	0.55	0.36	0.41	43.99	35.74	96.78	104.02	147.16	123.04	0.51	0.66	0.66	0.85	2	2	2	3	12	0	17	2
depression	2	47	0.56		0.5		22.77		108.73		112.66		0.8		0.97		2	1	2	3	17	11	25	0
depression	2	41	0.64	0.55	0.43	0.47	30.57	23.39	90.24	90.94	86.24	78.66	0.77	0.89	1.05	1.16	1	2	1	2	33	17	22	8
depression	1	55	0.64	0.7	0.57	0.45	36.26	49.21	105.03	163.36	113.07	95.44	0.7	1.13	0.93	1.71	2	2	2	2	36	30	20	8
depression	1	56	0.59	0.64	0.57	0.45	33.9	29.74	128.13	117.79	112.23	87.03	0.88	1.01	1.14	1.35	2	2	2	3	40	7	24	12
depression	1	49	0.75	0.68	0.49	0.54	31.2	35.88	81.11	82.33	101.29	78.35	0.61	0.72	0.8	1.05	1	2	1	3	15	0	18	8
depression	1	64	0.62	0.68	0.71	0.59	31.59	37.38	104.3	117.59	77.19	80.96	0.96	0.99	1.35	1.45	2	1	2	4	34	16	15	6
depression	2	50	0.52	0.53	0.48	0.46	33.82	36.76	102.39	126.58	82.16	73.01	0.88	1.15	1.25	1.73	2	1	2	2	29	44	17	9
depression	1	57	0.58	0.53	0.66	0.77	33.57	31.14	98.52	114.24	85.43	74.38	0.83	1.08	1.15	1.54						25	18	0
depression	1	44	0.47	0.42	0.56	0.42	22.45	20.2	89	82.46	56.3	48.23	1.13	1.21	1.58	1.71	2	2	2	2	40	38		19
depression	1	47	0.49	0.62	0.6	0.58	21.71	31.94	109.22	133.26	53.48	64.5	1.45	1.38	2.04	2.07	2	2	2	3	33	24	19	12
depression	2	56	0.68	0.54	0.69	0.63	26.38	25.77	136.88	138.91	82.05	75.1	1.26	1.38	1.67	1.85	2	2	2	2	29	24	31	16
depression	2	54	0.76	0.62	0.59	0.53	23.39	23.2	94.06	100.28	96.85	70.97	0.78	1.07	0.97	1.41	4	2	1	2	20	6	15	0
depression	1	20	0.6	0.61	0.44	0.38	24.26	28.85	86.19	117.67	110.46	79.14	0.64	1.09	0.78	1.49	1	2	1	4	10	2	15	0
depression	2	50	0.62	0.61	0.67	0.68	22.24	31.19	75.32	94.81	72.31	100.17	0.8	0.72	1.04	0.95	2	1	2		26	18	30	14
depression	2	52	0.67	0.58	0.56	0.48	20.67	33.95	60.05	117.58	69.66	90	0.67	0.95	0.86	1.31	2	1	2		24	15	25	25
depression	2	55	0.71	0.63	0.63	0.71	35.09	30.7	112.1	96.19	64.87	73.61	1.12	0.92	1.73	1.31	2	1	2		34	36	21	13
depression	2	52	0.7	0.65	0.53	0.68	39.15	40.67	114.01	118.37	81.11	91.09	0.95	0.9	1.41	1.3	2	1	2	3	15	8	16	8
depression	1	47	0.5	0.47	0.43	0.47	21.51	17.93	76.28	74.29	66.92	59.14	0.86	0.96	1.14	1.26	2	1	2	3	24	12	19	10
depression	1	43	0.6	0.55	0.56	0.5	31.66	27.65	178	134.63	112.78	89.9	1.23	1.15	1.58	1.5	2	1	2		19	12	15	12
depression	1	46	0.6	0.65	0.5	0.54	19.6	32.78	64.41	101.13	58.99	87.52	0.82	0.84	1.09	1.16	2	1	2	4	18	5	16	10
depression	1	52	0.66	0.66	0.66	0.75	39.61	40.81	112.94	131.41	71.87	77.67	1.01	1.11	1.57	1.69	2	1	2	4	40	34	31	22
depression	2	47	0.7	0.62	0.55	0.51	30.93	26.48	128.22	120.56	64.5	78.44	1.34	1.15	1.99	1.54	2	1	2		26	6	20	3
depression	2	74	0.65	0.68	1.15	1.06	39.33	39.84	92.77	84.51	91.19	98.86	0.71	0.61	1.02	0.86	2	2	2		27	9	24	4
depression	2	47	0.59	0.54	0.64	0.67	24.07	21.21	101.5	100.99	79.09	75.79	0.98	1.04	1.28	1.33	2	2	2		27	27	27	16
depression	2	43	0.61	0.67	0.54	0.57	31.78	26.88	114.73	70.72	77.09	106.65	1.05	0.53	1.49	0.66	2	1	2		14	0	14	2
depression	1	64	0.64		0.63		31.07	30.92	122.32	105.29	76.84	74.83	1.13	1	1.59	1.41	1	2	1		6	1	18	1
depression	1	32	0.58	0.65	0.49	0.48	30.05	26.51	53.39	59.76	116.51	108.49	0.36	0.44	0.46	0.55	1	1	1		22	6	22	5
depression	2	43	0.7	0.65	0.74	0.69	31.01	39.13	83.97	101.78	111.31	118.43	0.59	0.65	0.75	0.86	1	2	1	3	19	7	27	4
depression	1	51	0.58	0.57	0.75	0.71	34.58	37.24	114.65	113.88	69.82	66.69	1.1	1.1	1.64	1.71	1	1	1	3	24	14	24	13
depression	1	57	0.61	0.64	0.67	0.65	41.41	29.64	91.2	66.54	83.43	73.76	0.73	0.64	1.09	0.9	2	1	2	3	16	7	18	12
depression	1	54	0.69	0.86	0.56	0.65	24.83	23.17	83.34	118.29	65.41	89.64	0.92	1.05	1.27	1.32	1	2	1	4	42	14	21	7
depression	2	18	0.69		0.71		31.36		79.96		80.76		0.71		0.99		1	2	2		4		21
depression	1	61	0.77		0.57		27.89		126.29		79.25		1.18		1.59		2	2	2	2	21		28
depression	1	34	0.62		0.68		24.57		95.54		70.03		1.01		1.36		2	1	2		20		19
depression	1	19	0.72		0.53		21.72		106.13		57.72		1.34		1.84								16
control	2	38	0.49		0.66		40.69		78.58		113.4		0.67		0.81		2	1	2	6	7		2
control	1	40	0.6		0.69		34.6		103.66		96.2		0.72		0.95		2	1	2	6	3		0
control	1	65	0.53		0.62		20.4		69.47		113		0.62		0.88		4	2	1	6	0		0
control	1	21	0.59		0.58		31.08		99.91		82.6		1		1.3		1	1	1	4	0		0
control	1	68	0.45		0.55		32.2		91.84		97.9		0.7		0.99		2	2	2	3	0		0
control	2	24	0.53		0.59		33.76		87.43		101.8		0.78		0.99		1	1	2	4	1		0
control	2	24	0.56		0.58		37.47		79.96		123		0.5		0.65		1	2	2	4	0		0
control	1	24	0.59		0.61		27.95		73.32		103.7		0.56		0.71		1	1	2	4	4		1
control	1	21	0.62		0.67		29.06		94.75		110.9		0.68		0.85		1	2	2	4	4		2
control	1	28	0.45		0.71		22.63		91.92		57		1.15		1.61		1	2	2	4	1		0
control	1	24	0.62		0.59		28.74		109.08		92.4		0.9		1.18		1	1	2	4	6		3
control	1	21	0.49		0.64		17.8		73.18		56.8		0.98		1.29		1	2	1	4	3		1
control	1	25	0.65		0.71		40.01		132.44		98.9		0.95		1.34		1	2	1	4	0		0
control	2	62	0.69		0.84		33.52		114.62		103.8		0.84		1.1		1	2	1	3	2		0
control	2	67	0.59		0.74		24.19		79.79		93		0.68		0.86		2	2	2	4	3		1
control	1	68	0.65		0.68		30.26		103.92		109.9		0.74		0.95		3	2	1	4	1		0
control	1	74	0.6		0.71		29.94		87.77		120.6		0.58		0.73		3	2	1	3	2		1
control	2	73	0.57		0.76		27.01		87.1		98.8		0.69		0.88		2	2	2	4	0		0
control	1	69	0.67		0.7		36.97		100.14		124		0.62		0.81		2	2	2	3	0		0
control	1	66	0.7		0.88		49.9		114.22		133.4		0.62		0.86		2	2	2	4	1		0
control	1	72	0.7		0.81		46.34		137.11		82.9		1.06		1.65		2	2	2	6	3		0
control	2	74	0.8		1.1		32.1		116.13		76.3		1.07		1.52		2	2	2	6	4		0
control	2	39	0.57		0.61		20.6		73.85		68.4		0.83		1.08		2	1	2	6	0		0
control	2	71	0.71		0.81		39.29		123		95.1		0.92		1.29		2	2	2	4	1		0
control	1	39	0.52		0.61		21.63		91.59		28		1.85		3.27		2	1	2	6	0		0
control	1	40	0.64		0.73		24.64		97.16		57		1.19		1.71		2	1	2	4	1		0
control	2	50	0.73		0.83		44.41				65.2						2	1	2	6	2		1
control	2	44	0.62		0.81		30.07		122.57		62		1.33		1.98		2	1	2	4	3		0
control	1	41	0.8		0.83		33.55		103.09		79.3		0.91		1.3		2	2	2	4	0		0
control	1	35	0.55		0.62		28.78		94.25		59.4		1.07		1.59		2	1	2	6	0		0
control	1	40	0.61		0.9		30.02		66.62		71.3		0.66		0.93		2	1	2	4	0		0
depression	2	43	0.71	0.71	1.13	0.94	38.36	37.12	116.08	120.26	99.09	100.55	0.85	0.87	1.17	1.2	2	1	2	4	12	4	13	4
depression	1	50	0.53	0.49	0.68	0.67	33.53	29.07	94.72	83.77	72.97	81.1	0.89	0.76	1.3	1.03	2	1	2	3	13	9	21	12
depression	1	55	0.67	0.71	0.68	0.71	36.39	40.99	113.89	118.95	80.28	74.45	0.98	1.03	1.42	1.6	2	1	2	4	27	36	20	17
depression	1	51	0.6	0.59	0.69	0.79	32.95	32.72	118.68	121.31	82.64	75.34	1.03	1.12	1.44	1.61	2	1	2	4	43	32	23	21
depression	1	34	0.63	0.52	0.69	0.78	31.34	25.28	76.23	65.38	92.72	82.45	0.61	0.61	0.82	0.79	1	1	1	4	30	5	17	3
depression	2	46	0.57	0.46	0.93	0.91	34.06	33.7	91.31	88.37	170.91	111.9	0.45	0.61	0.53	0.79	1	2	1	4	40	18	33	24
depression	2	60	0.83	0.59	0.95	0.72	28.22	30.99	57.84	73.63	118.4	75.47	0.39	0.69	0.49	0.98	2	1	2	4	17	4	28	17
depression	1	35	0.61	0.49	0.7	0.81	21.31	32.51	94.53	88.02	88.89	46.72	0.86	1.11	1.06	1.88	1	2	1	2	25		27	13
depression	1	53	0.65	0.99	0.72	1	23.62	24.18	108.89	97.47	89.72	63.73	0.96	1.11	1.21	1.53	2	1	2	3	34	23	21	14
depression	1	55	0.69	0.91	0.71	0.89	30.27	28.24	110.12	117.98	111.12	108.18	0.78	0.87	0.99	1.09	2	2	2	3	33	31	18	13
depression	1	70	0.77		0.98		38.12		107.72		68.79		1.01		1.57		2	2	2	4	18		18
depression	1	41	0.8	0.87	0.7	0.81	20.1	37.53	118.9	134.52	70.39	78.02	1.31	1.16	1.69	1.72	1	2	1	3	23	11	18	19
depression	1	32	0.7	0.56	0.73	0.6	35.94	14.8	118.67	84.92	62.74	77.04	1.2	0.93	1.89	1.1	2	2	2	6	19	2	20	2
depression	1	37	0.66		0.78		33.22		114.43		87.92		0.95		1.3		2	1	2	4	29		28
depression	1	44	0.93	0.7	0.67	0.53	28.21	28.36	72.23	76.28	60.79	71.49	0.81	0.76	1.19	1.07	2	1	2	3	17	24	20	16
control	2	37	0.63		0.63		30.8		91.2		96.2		0.72		0.95		2	1	2	4	1		0
control	1	66	0.65		0.77		47.65		99.38		113		0.62		0.88		2	2	2	4	2		0
control	1	33	0.6		0.74		25.08		107.43		82.6		1		1.3		1	1	2	6	0		0
control	2	67	0.71		0.71		39.99		96.84		97.9		0.7		0.99		2	1	2	4	1		0
control	1	49	0.49		0.6		28.58		101.17		101.8		0.78		0.99		1	2	2	3	1		0
control	1	47	0.48		0.56		20.42		83.12		62.2		1.01		1.34		2	1	2	3	2		0
control	1	30	0.47		0.57		23.61		97.72		84.3		0.91		1.16		1	2	2	6	1		0
control	1	22	0.66		0.62		24.85		99.81		64.1		1.12		1.56		1	2	1	4	0		0
control	1	40	0.63		0.68		23.28		96.54		105.6		0.75		0.92		1	1	1	4	0		0
control	1	25	0.74		0.58		32.85		117.61		88.7		0.97		1.33		1	2	1	4	0		0
control	1	45	0.6		0.65		27.98		103.7		88.7		0.89		1.17		2	1	2	4	0		0
control	2	38	0.61		0.72		29.29		67.43		103.25		0.51		0.65		1	1	1	3	2		0
control	1	35	0.71		1.08		36.86				106.01						2	1	2	6	0		0
control	2	76	0.62		0.87		18.43		83.17		87.8		0.78		0.95		2	2	2	4	8		5
control	1	71	0.64		0.83		23.81		101.27		52.5		1.33		1.93		2	2	2	4	3		3
depression	1	48	0.71	0.58	0.74	0.61	25.86	27.65	98.84	101.75	77.49	82.97	0.96	0.92	1.28	1.23	1	2	1	3	28	11	20	22
depression	1	57	0.58	0.74	0.73	0.71	33.98	27.58	46.8	60.13	76.93	83.95	0.42	0.54	0.61	0.72	2	2	2	4	39	36	31	16
depression	1	62	0.67		1.01		26.3	28.26	82.86	100.58	108.42	126.89	0.62	0.65	0.76	0.79	3	2	2	4	20		22
depression	1	67	0.65		0.7		29.58	28.74	106.98	111.92	96.97	123.43	0.85	0.74	1.1	0.91	2	2	2	4	18		12	4
depression	2	45	0.8	0.71	0.75	0.8	32.39	34.01	99.71	90.83	115.42	115.83	0.68	0.61	0.86	0.78	2	1	2	4	22	8	19	7
depression	1	52					28.59	23.78	93.61	107.2	89.88	84.46	0.79	0.99	1.04	1.27	1	2	1	4	29		24
depression	1	45	0.71	0.58	0.73	0.74	32.16	25.09	89.35	85.79	117.15	93.27	0.6	0.73	0.76	0.92	2	2	2	6	17	10	21	10
depression	1	59	0.75	0.73	0.6	0.66	20.24	40.83	91.75	120.33	69.49	95.45	1.02	0.88	1.32	1.26	2	2	2	4	37		22	12
control	2	45	0.62		0.87		27.78		107.03		78.1		1.01		1.37		2	1	2	6	0		0
control	2	38	0.64		0.83		30.27		98.8		99.73		0.97		1.38		2	1	2	6	0		0
depression	2	56	0.58		0.73		30.12	25.01	78.32	83.77	89.29	83.39	0.66	0.77	0.88	1	2	2	2	4	6		12
